# Supplementary material for: Ecologically sustainable human exploitation of the Gran Dolina TD10.2 bison (Sierra de Atapuerca, Spain)
Source: Sci Rep. 2025 Jul 2;15:23178. doi: 10.1038/s41598-025-01928-w (PMC12223280; doi:10.1038/s41598-025-01928-w)
Supplement: Supplementary file 1 — Supplementary Material 1 [file 41598_2025_1928_MOESM1_ESM.xlsx]

## Sheet: Table SI 1
Table SI 1. Specimens used to estimate the age of TD10.2-BB bison from crown height.
	Specimens	Dental remains	Hemimandibule	Crown height (mm)
	Ata10, TD10/2, N21, 222	D4	right	5.67
	Ata10, TD10/2, N19, 595	D4	left	12.8
	Ata10, TD10/2, N17, 47	D4	left	5.27
	Ata09, TD10/2, L18, 156	D4	left	10.73
	Ata09, TD10/2, N16, 161	D4	right	12.76
	Ata09, TD10/2, L13, 208	D4	right	13.25
	Ata09, TD10/2, L21, 207	D4	right	6.31
	Ata09, TD10/2, N20, 681	D4	left	13.92
	Ata11, TD10/2, N17, 351	D4	right	16.43
	Ata10, TD10/2, M16, 302	D4	left	5.15
	Ata10, TD10/2, N18, 309	D4	left	9.46
	Ata08, TD10/2, N17, 261	D4	right	14.15
	Ata08, TD10/2, N14, 162	D4	left	11.84
	Ata08, TD10/2, N22, 461	D4	left	3.97
	Ata08, TD10/2, N22, 707	D4	right	19.25
	Ata09, TD10/2, N17, 43	D4	right	10.79
	Ata11, TD10/2, N22, 126	D4	right	11.44
	Ata11, TD10/2, O21, 844	D4	left	10.15
	Ata10, TD10/2, M18, 82	D4	left	5.41
	Ata10, TD10/2, M19, 11	D4	right	14.97
	Ata11, TD10/2, O22, 364	D4	left	7.99
	Ata10, TD10/2, N21, 707	P4	right	15.32
	Ata09, TD10/2, N17, 505	P4	left	14.03
	Ata10, TD10/2, N19,16	P4	left	26.9
	Ata10, TD10/2, N15, 315	P4	left	25.75
	Ata10, TD10/2, M15, 871	P4	left	30.72
	Ata09, TD10/2, N19, 29	P4	right	22.89
	Ata08, TD10/2, N16, 177	P4	right	29.55
	Ata08, TD10/2, N21, 525	P4	right	20.8
	Ata11, TD10/2, N19, 252	P4	left	4.76
	Ata10, TD10/2, L21, 172	P4	left	8.09
	Ata08, TD10/2, N20, 264	P4	right	29.28
	Ata08, TD10/2, N15, 227	P4	right	23.69
	Ata08, TD10/2, N16, 208	P4	right	23.35
	Ata08, TD10/2, N22, 494	P4	right	24.8
	Ata08, TD10/2, M15, 476	P4	right	17.62
	Ata08, TD10/2, N22, 703	P4	left	29.61
	Ata08, TD10/2, N21, 868	P4	right	18.79
	Ata09, TD10/2, M20, 119	P4	left	24.93
	Ata09, TD10/2, L16, 133	P4	right	11.56
	Ata09, TD10/2, L14, 577	P4	left	29.42
	Ata09, TD10/2, M19, 347	P4	left	16.09
	Ata10, TD10/2, O21, 158	P4	left	16.79
	Ata09, TD10/2, J15,75	P4	right	30.11
	Ata10, TD10/2, O19, 45	P4	right	25.78
	Ata10, TD10/2, M17, 929	P4	left	11.19
	Ata09, TD10/2, L18, 70	P4	left	17.44
	Ata09, TD10/2, N20, 484	P4	right	17.78
	Ata09, TD10/2, N20, 643	P4	left	12.3
	Ata09, TD10/2, M14, 442	P4	right	25.99

## Sheet: Table SI 2
Table SI 2. Bison accumulation sites of natural and anthropogenic origin, indicating the minimum number of individuals (MNI) by one-year age intervals.
	Site	Location		Site Type	Prey taxa	<1	1-2	2-3	3-4	4-5	5-6	6-7	7-8	8-9	9-10	10-11	11-12	12-13	13-14	TOTAL NMI	References
	Hawken	USA-Wyoming	Archaic	Trap	Bison bison	3	12	9	10	9	11	13	9	8	6	4	1	0	0	95	Frison et al 1976	Frison, G.C., Wilson, M., Wilson, D.J., 1976. Fossil bison and artifacts from an early Altithermal period arroyo trap in Wyoming. Am. Antiq. 41, 28–57.
	Scoggin	USA-Wyoming	Archaic	Corral	Bison bison	1	2	9	4	3	0	0	0	0	0	0	0	0	0	19	Niven and Hill 1998	Niven, L.B., Hill, M.G., 1998. Season of bison mortality at three plains archaic kill sites in Wyoming. Plains Anthropol. 43, 5–26.
	Cordero Mine	USA-Wyoming	Archaic	Processing area	Bison bison	0	0	0	1	2	2	1	2	0	0	0	0	0	0	8	Niven and Hill 1998	Niven, L.B., Hill, M.G., 1998. Season of bison mortality at three plains archaic kill sites in Wyoming. Plains Anthropol. 43, 5–26.
	Rourke	USA-Wyoming	Archaic	Arroyo jump	Bison bison	1	3	3	2	0	2	4	4	1	0	1	1	0	0	22	Niven and Hill 1998	Niven, L.B., Hill, M.G., 1998. Season of bison mortality at three plains archaic kill sites in Wyoming. Plains Anthropol. 43, 5–26.
	Horner II Bone Bed	USA-Wyoming	Paleoindian	Kill-butchery site	Bison bison	1	9	6	4	0	0	0	0	0	0	0	0	0	0	20	Todd 1987	Todd, L.C., 1987. Taphonomy of the Horner II bone bed, in: The Horner Site. Elsevier, pp. 107–198.
	Scottsbluff	USA-Nebraska	Paleoindian	Kill-butchery site	Bison bison	0	2	1	3	1	0	0	0	0	0	0	0	0	0	7	Todd et al 1990	Todd, L.C., Hofman, J.L., Schultz, C.B., 1990. Seasonality of the Scottsbluff and Lipscomb bison bonebeds: Implications for modeling Paleoindian subsistence. Am. Antiq. 55, 813–827.
	Lipscomb	USA-Nebraska	Paleoindian	Kill-butchery site	Bison bison	0	5	3	2	0	0	0	0	0	0	0	0	0	0	10	Todd et al 1990	Todd, L.C., Hofman, J.L., Schultz, C.B., 1990. Seasonality of the Scottsbluff and Lipscomb bison bonebeds: Implications for modeling Paleoindian subsistence. Am. Antiq. 55, 813–827.
	Mill Iron	USA-Montana	Paleoindian	Campsite jump	Bison bison	0	1	4	5	2	6	3	3	3	2	0	1	1	0	31	Todd et al 1996	Todd, L.C., Rapson, D.J., Hofman, J.L., 1996. Dentition studies of the Mill Iron and other early Paleoindian bison bonebed sites, in: Frison, G.C. (Ed.), The Mill Iron Site. University of New Mexico Press, Albuquerque, NM, pp. 145–175.
	Agate Basin	USA-Wyoming	Paleoindian	Arroyo jump	Bison bison	6	8	14	16	0	0	0	0	0	0	0	0	0	0	44	Frison and Stanfotd 1982; Hill 2008	Frison, G.C., Stanford, D.J., 1982. The agate basin site. A record of the Paleoindian occupation of the Northwestern High Plains. Academic Press, New York.
	Clary Ranch	USA-Nebrasca	Paleoindian	Kill-butchery site	Bison bison	16	5	4	15	0	7	0	0	0	0	0	0	0	0	47	Hill 2008	Hill, M.G., 2008. Paleoindian Subsistence Dynamics on the Northwestern Great Plains: Zooarchaeology of the Agate Basin and Clary Ranch Sites. Archaeopress.
	Garnsey	USA-New Mexico	Late Prehistoric	Arroyo trap	Bison bison	2	1	4	4	1	2	3	4	2	2	2	3	1	0	31	Speth and Parry 1980	Speth, J.D., Parry, W.J., 1980. Late prehistoric bison procurement in southeastern New Mexico. University of Michigan Press, Ann Arbor, MI.
	Kiputz IX	Spain-	Paleontologic	Natural Trap	Bison priscus	7	2	4	2	2	1	0	0	0	0	0	0	0	0	18	Castaños et al. 2012	Castaños, J., Castaños, P., Murelaga, X., Alonso-Olazabal, A., 2012. Kiputz, I X. Un conjunto singular de bisonte estepario (Bison priscus bojanus, 1827) del Pleistoceno Superior de la península ibérica. Ameghiniana 49, 247–261

## Sheet: Table SI 3
Table SI 3. Specimens, anatomical remains and dimensions of specimens. Limb bone measurement according to Scott (1990) and tooth measurement according to Damuth (1990). For astragalus, we used equations of the Family Bovidae of Rodríguez (1997).
	Specimens	Anatomical remains		Dimension abbreviations	Dimensions (cm)		References
	Ata11 TD10·2 N-22 29	Metatarsus	Anteroposterior proximal diameter without facets	MT3	4.41			Damuth, J.D., MacFadden, B.J., 1990. Body Size in Mammalian Paleobiology: estimations and Biological Implications. Cambridge University Press, Cambridge.
	Ata2010 TD10·2 O-21 38	Metatarsus	Proximal transverse diameter without facets	MT2	5.5			Rodríguez, J., 1997. Análisis de la estructura de las comunidades de mamíferos del Pleistoceno de la Sierra de Atapuerca. Revisión de metodologías. Ph.D. thesis Universidad Autónoma de Madrid. Departamento de Biología, pp. 353.
	Ata11 TD10·2 N-22 29	Metatarsus	Proximal transverse diameter without facets	MT2	4.66			Scott, K.M., 1990. Postcranial dimensions of ungulates as predictors of body mass, in: Damuth, J., Macfadden, B.J. (Eds.), Body Size in Mammalian Paleobiology: Estimations and Biological Implications. Cambridge University Press, Cambridge, pp. 301–335.
	Ata07 TD10·2 N-17 352	Metatarsus	Distal transversal diameter	MT4	6.14
	Ata09 TD10·2 K-22 156	Metatarsus	Distal transversal diameter	MT4	6.23
	Ata04 TD10 J-21 575	Metacarpus	Interior length	MC1	21
	Ata04 TD10 J-21 575	Metacarpus	Proximal transverse diameter without facets	MC2	4.86
	Ata04 TD10 J-21 575	Metacarpus	Distal transversal diameter	MC4	9
	Ata09 TD10·2 N-19 465	Metacarpus	Anteroposterior proximal diameter without facets	MC3	4.02
	Ata09 TD10·2 N-19 465	Metacarpus	Proximal transverse diameter without facets	MC2	6.54
	Ata2010 TD10·2 N-21 118	Metacarpus	Anteroposterior proximal diameter without facets	MC3	3.99
	Ata06 TD10·2 M15 4	Metacarpus	Distal transversal diameter	MC4	6.77
	Ata06 TD10·2 M-15 304	Metacarpus	Distal transversal diameter	MC4	6.54
	Ata06 TD10·2 M15 187	Metacarpus	Distal transversal diameter	MC4	6.14
	Ata09 TD10·2 N-17 369	Metacarpus	Distal transversal diameter	MC4	6.24
	Ata09 TD10·2 M-21 592	Metacarpus	Distal transversal diameter	MC4	6.79
	Ata2010 TD10·2 N-20 7	Metacarpus	Distal transversal diameter	MC4	7.49
	Ata2010 TD10·2 O-21 19	Metacarpus	Distal transversal diameter	MC4	6.53
	Ata2010 TD10·2 L-13 341	Metacarpus	Distal transversal diameter	MC4	6.64
	Ata 11 TD10·2 L-11 153	Metacarpus	Distal transversal diameter	MC4	7.18
	Ata12 TD10·2·2 I-21 150	Metacarpus	Distal transversal diameter	MC4	6.3
	Ata2010 TD10·2 O-21 133	Humerus	DAPd - Distal anteroposterior width	H4	1.027
	Ata09 TD10·2 M-16 705	Radius	DTp - Proximal transverse diameter	R4	4.12
	Ata10 TD10·2 N-21 232	Radius	DTp - Proximal transverse diameter	R4	9.24
	Ata2010 TD10·2 N-19 315	Radius	DTp - Proximal transverse diameter	R4	8.38
	Ata07 TD10·2 I-20 42	Tibia	DAPd - Distal anteroposterior diameter	T5	5.07
	Ata07 TD10-·2 M-14 25	Tibia	DAPd - Distal anteroposterior diameter	T5	4.5
	Ata02010 TD10·2 M-18 204	Astragalus	Proximal transverse diameter	ASTDT	5.08
	Ata02010 TD10·2 M-18 204	Astragalus	Length	ASTL	7.99
	Ata02010 TD10·2 N-18 67	Astragalus	Proximal transverse diameter	ASTDT	5.04
	Ata02010 TD10·2 M-18 204	Astragalus	Length	ASTL	8.09
	Ata08, TD10/2, M-16, 176	M1	Vestibulo-lingual diameter	DVL	1.75
	Ata09, TD10/2, L-18, 322	M1	Vestibulo-lingual diameter	DVL	1.88
	Ata09, TD10/2, L-22, 245	M1	Vestibulo-lingual diameter	DVL	1.71
	Ata09, TD10/2, M-22, 111	M1	Vestibulo-lingual diameter	DVL	1.52
	Ata10, TD10/2, M-16, 371	M1	Vestibulo-lingual diameter	DVL	1.6
	Ata10, TD10/2, N-18, 76	M1	Vestibulo-lingual diameter	DVL	1.74
	Ata08, TD10/2, N-21, 525	M1	Vestibulo-lingual diameter	DVL	1.83
	Ata10, TD10/2, L-21, 172	M1	Vestibulo-lingual diameter	DVL	1.62
	Ata09, TD10/2, L-22, 167	M1	Vestibulo-lingual diameter	DVL	1.68
	Ata09, TD10/2, L-22, 137	M1	Vestibulo-lingual diameter	DVL	1.73
	Ata06, TD10/2, M-14, 347	M1	Vestibulo-lingual diameter	DVL	1.7
	Ata10, TD10/2, M-19,11	M1	Vestibulo-lingual diameter	DVL	1.43
	Ata05, TD10/2, M-12, 52	M1	Vestibulo-lingual diameter	DVL	1.68
	Ata10, TD10/2, M-17, 154	M1	Vestibulo-lingual diameter	DVL	1.87
	Ata10, TD10/2, N-18, 309	M1	Vestibulo-lingual diameter	DVL	1.72
	Ata10, TD10/2, N-18, 35	M1	Vestibulo-lingual diameter	DVL	1.74
	Ata11, TD10/2, J-11, 251	M1	Vestibulo-lingual diameter	DVL	1.77
	Ata11, TD10/2, K-11, 75	M1	Vestibulo-lingual diameter	DVL	1.53
	Ata10, TD10/2, N-21, 222	M1	Vestibulo-lingual diameter	DVL	1.54
	Ata08, TD10/2, M-16, 176	M1	Mesio-distal diameter	DMD	2.27
	Ata09, TD10/2, L-18, 322	M1	Mesio-distal diameter	DMD	2.99
	Ata09, TD10/2, L-22, 245	M1	Mesio-distal diameter	DMD	2.23
	Ata09, TD10/2, M-22, 111	M1	Mesio-distal diameter	DMD	2.49
	Ata10, TD10/2, M-16, 371	M1	Mesio-distal diameter	DMD	2.98
	Ata10, TD10/2, N-18, 76	M1	Mesio-distal diameter	DMD	2.93
	Ata08, TD10/2, N-21, 525	M1	Mesio-distal diameter	DMD	2.6
	Ata10, TD10/2, L-21, 172	M1	Mesio-distal diameter	DMD	2.28
	Ata09, TD10/2, L-22, 167	M1	Mesio-distal diameter	DMD	2.99
	Ata09, TD10/2, L-22, 137	M1	Mesio-distal diameter	DMD	2.99
	Ata06, TD10/2, M-14, 347	M1	Mesio-distal diameter	DMD	2.54
	Ata08, TD10/2, N-16, 316	M1	Mesio-distal diameter	DMD	3.17
	Ata10, TD10/2, L-21, 152	M1	Mesio-distal diameter	DMD	2.49
	Ata10, TD10/2, M-19,11	M1	Mesio-distal diameter	DMD	3.03
	Ata05, TD10/2, M-12, 52	M1	Mesio-distal diameter	DMD	2.42
	Ata10, TD10/2, M-17, 154	M1	Mesio-distal diameter	DMD	3.12
	Ata10, TD10/2, N-18, 309	M1	Mesio-distal diameter	DMD	2.88
	Ata10, TD10/2, N-18, 35	M1	Mesio-distal diameter	DMD	2.69
	Ata10, TD10/2, N-21, 701	M1	Mesio-distal diameter	DMD	3
	Ata11, TD10/2, J-11, 251	M1	Mesio-distal diameter	DMD	2.77
	Ata11, TD10/2, K-11, 75	M1	Mesio-distal diameter	DMD	2.92
	Ata03, TD10, L-20, 899	M2	Vestibulo-lingual diameter	DVL	2.2
	Ata08, TD10/2, M-16, 176	M2	Vestibulo-lingual diameter	DVL	1.99
	Ata09, TD10/2, L-18, 322	M2	Vestibulo-lingual diameter	DVL	1.99
	Ata09, TD10/2, L-22, 245	M2	Vestibulo-lingual diameter	DVL	1.57
	Ata09, TD10/2, M-22, 111	M2	Vestibulo-lingual diameter	DVL	1.72
	Ata09, TD10/2, N-20, 506	M2	Vestibulo-lingual diameter	DVL	1.71
	Ata10, TD10/2, L-19, 194	M2	Vestibulo-lingual diameter	DVL	1.79
	Ata10, TD10/2, M-16, 371	M2	Vestibulo-lingual diameter	DVL	1.76
	Ata08, TD10/2, N-21, 525	M2	Vestibulo-lingual diameter	DVL	1.73
	Ata10, TD10/2, L-21, 172	M2	Vestibulo-lingual diameter	DVL	1.78
	Ata09, TD10/2, L-22, 167	M2	Vestibulo-lingual diameter	DVL	1.94
	Ata09, TD10/2, L-22, 137	M2	Vestibulo-lingual diameter	DVL	2
	Ata06, TD10/2, M-14, 347	M2	Vestibulo-lingual diameter	DVL	1.9
	Ata99, TD10, G-10, 47+48	M2	Vestibulo-lingual diameter	DVL	1.95
	Ata99, TD10, H-13, 73	M2	Vestibulo-lingual diameter	DVL	1.59
	Ata99, TD10, H-13, 74	M2	Vestibulo-lingual diameter	DVL	1.74
	Ata99, TD10, I-21, 14	M2	Vestibulo-lingual diameter	DVL	1.92
	Ata00, TD10, F-10, 50	M2	Vestibulo-lingual diameter	DVL	1.72
	Ata00, TD10, F-10, 50	M2	Vestibulo-lingual diameter	DVL	1.71
	Ata00, TD10, I-19, 38	M2	Vestibulo-lingual diameter	DVL	2.09
	Ata00, TD10-3, G-11, 234	M2	Vestibulo-lingual diameter	DVL	1.74
	Ata01, TD10-3, G-11, 140	M2	Vestibulo-lingual diameter	DVL	1.6
	Ata03, TD10, K-10, 3	M2	Vestibulo-lingual diameter	DVL	2.3
	Ata05, TD10/2, M-15, 57	M2	Vestibulo-lingual diameter	DVL	1.82
	Ata05, TD10/2, N-15, 114	M2	Vestibulo-lingual diameter	DVL	1.74
	Ata06, TD10, L-20, 250	M2	Vestibulo-lingual diameter	DVL	1.43
	Ata06, TD10/2, J-15, 15	M2	Vestibulo-lingual diameter	DVL	1.67
	Ata06, TD10/2, L-14, 16	M2	Vestibulo-lingual diameter	DVL	1.59
	Ata06, TD10/2, M-14, 382	M2	Vestibulo-lingual diameter	DVL	1.62
	Ata06, TD10/2, M-15, 288	M2	Vestibulo-lingual diameter	DVL	1.55
	Ata06, TD10/2, N-16, 118	M2	Vestibulo-lingual diameter	DVL	1.84
	Ata06, TD10/2, N-16, 161	M2	Vestibulo-lingual diameter	DVL	1.89
	Ata06, TD10/2, N-16, 212	M2	Vestibulo-lingual diameter	DVL	1.72
	Ata06, TD10/2, N-16, 335+334	M2	Vestibulo-lingual diameter	DVL	1.69
	Ata06, TD10/2, N-16, 71	M2	Vestibulo-lingual diameter	DVL	1.64
	Ata06, TD10/2, N-17, 19	M2	Vestibulo-lingual diameter	DVL	1.74
	Ata06, TD10-?, L-20, 255	M2	Vestibulo-lingual diameter	DVL	1.81
	Ata07, TD10, O-22, 3	M2	Vestibulo-lingual diameter	DVL	1.57
	Ata07, TD10/2, M-14, 47	M2	Vestibulo-lingual diameter	DVL	1.77
	Ata07, TD10/2, M-15, 314	M2	Vestibulo-lingual diameter	DVL	1.7
	Ata07, TD10/2, M-15, 431	M2	Vestibulo-lingual diameter	DVL	2.12
	Ata07, TD10/2, N-15, 2	M2	Vestibulo-lingual diameter	DVL	1.47
	Ata07, TD10/2, N-15, 222	M2	Vestibulo-lingual diameter	DVL	1.66
	Ata07, TD10/2, N-15, 57	M2	Vestibulo-lingual diameter	DVL	1.68
	Ata07, TD10/2, N-18, 96	M2	Vestibulo-lingual diameter	DVL	1.7
	Ata07, TD10/2, N-20, 65	M2	Vestibulo-lingual diameter	DVL	1.79
	Ata08, TD10/2, M-14, 162	M2	Vestibulo-lingual diameter	DVL	2.08
	Ata08, TD10/2, M-14, 263	M2	Vestibulo-lingual diameter	DVL	1.93
	Ata08, TD10/2, M-14, 63	M2	Vestibulo-lingual diameter	DVL	1.78
	Ata08, TD10/2, M-14, 67	M2	Vestibulo-lingual diameter	DVL	1.53
	Ata08, TD10/2, M-15, 468	M2	Vestibulo-lingual diameter	DVL	1.97
	Ata08, TD10/2, M-15, 477	M2	Vestibulo-lingual diameter	DVL	1.81
	Ata08, TD10/2, M-17, 101	M2	Vestibulo-lingual diameter	DVL	1.71
	Ata08, TD10/2, M-17, 123	M2	Vestibulo-lingual diameter	DVL	1.76
	Ata08, TD10/2, M-17, 124	M2	Vestibulo-lingual diameter	DVL	1.83
	Ata08, TD10/2, M-17, 28	M2	Vestibulo-lingual diameter	DVL	1.98
	Ata08, TD10/2, M-19, 127	M2	Vestibulo-lingual diameter	DVL	1.63
	Ata08, TD10/2, M-20, 35	M2	Vestibulo-lingual diameter	DVL	1.77
	Ata08, TD10/2, M-21, 325	M2	Vestibulo-lingual diameter	DVL	1.64
	Ata08, TD10/2, N-13, 115	M2	Vestibulo-lingual diameter	DVL	1.61
	Ata08, TD10/2, N-14, 68	M2	Vestibulo-lingual diameter	DVL	1.6
	Ata08, TD10/2, N-15, 204	M2	Vestibulo-lingual diameter	DVL	1.7
	Ata08, TD10/2, N-17, 262	M2	Vestibulo-lingual diameter	DVL	1.73
	Ata08, TD10/2, N-17, 316	M2	Vestibulo-lingual diameter	DVL	1.62
	Ata08, TD10/2, N-17, 424	M2	Vestibulo-lingual diameter	DVL	1.61
	Ata08, TD10/2, N-18, 113	M2	Vestibulo-lingual diameter	DVL	1.88
	Ata08, TD10/2, N-18, 135	M2	Vestibulo-lingual diameter	DVL	1.59
	Ata08, TD10/2, N-20, 103	M2	Vestibulo-lingual diameter	DVL	1.87
	Ata08, TD10/2, N-22, 448	M2	Vestibulo-lingual diameter	DVL	1.56
	Ata08, TD10/2, N-22, 507	M2	Vestibulo-lingual diameter	DVL	1.78
	Ata08, TD10/2, N-22, 657	M2	Vestibulo-lingual diameter	DVL	1.66
	Ata08, TD10/2, O-20, 17	M2	Vestibulo-lingual diameter	DVL	1.74
	Ata09, TD10/2, K-12, 110	M2	Vestibulo-lingual diameter	DVL	1.79
	Ata09, TD10/2, L-13, 262	M2	Vestibulo-lingual diameter	DVL	1.52
	Ata09, TD10/2, L-17, 28	M2	Vestibulo-lingual diameter	DVL	1.89
	Ata09, TD10/2, M-16, 205	M2	Vestibulo-lingual diameter	DVL	1.68
	Ata09, TD10/2, M-16, 653	M2	Vestibulo-lingual diameter	DVL	1.89
	Ata09, TD10/2, M-19, 123	M2	Vestibulo-lingual diameter	DVL	1.77
	Ata09, TD10/2, M-19, 431	M2	Vestibulo-lingual diameter	DVL	1.76
	Ata09, TD10/2, M-21, 462	M2	Vestibulo-lingual diameter	DVL	1.84
	Ata09, TD10/2, N-16, 209	M2	Vestibulo-lingual diameter	DVL	1.81
	Ata09, TD10/2, N-16, 68	M2	Vestibulo-lingual diameter	DVL	1.89
	Ata09, TD10/2, N-17, 173	M2	Vestibulo-lingual diameter	DVL	1.63
	Ata09, TD10/2, N-19, 51	M2	Vestibulo-lingual diameter	DVL	1.5
	Ata09, TD10/2, N-20, 12	M2	Vestibulo-lingual diameter	DVL	1.92
	Ata09, TD10/2, N-20, 20	M2	Vestibulo-lingual diameter	DVL	1.5
	Ata09, TD10/2, N-20, 317	M2	Vestibulo-lingual diameter	DVL	1.67
	Ata09, TD10/2, N-20, 39	M2	Vestibulo-lingual diameter	DVL	1.76
	Ata09, TD10/2, N-20, 554	M2	Vestibulo-lingual diameter	DVL	1.63
	Ata09, TD10/2, N-21, 16	M2	Vestibulo-lingual diameter	DVL	1.79
	Ata09, TD10/2, N-21, 42	M2	Vestibulo-lingual diameter	DVL	1.56
	Ata10, TD10/2, L-14, 490	M2	Vestibulo-lingual diameter	DVL	1.58
	Ata10, TD10/2, L-15, 117	M2	Vestibulo-lingual diameter	DVL	1.86
	Ata10, TD10/2, L-16, 168	M2	Vestibulo-lingual diameter	DVL	1.76
	Ata10, TD10/2, L-17, 17	M2	Vestibulo-lingual diameter	DVL	1.76
	Ata10, TD10/2, L-21, 137	M2	Vestibulo-lingual diameter	DVL	1.77
	Ata10, TD10/2, M-15, 830	M2	Vestibulo-lingual diameter	DVL	1.43
	Ata10, TD10/2, M-16, 414	M2	Vestibulo-lingual diameter	DVL	1.6
	Ata10, TD10/2, M-19, 206	M2	Vestibulo-lingual diameter	DVL	1.8
	Ata10, TD10/2, N-15, 97	M2	Vestibulo-lingual diameter	DVL	1.82
	Ata10, TD10/2, N-17, 118	M2	Vestibulo-lingual diameter	DVL	1.95
	Ata10, TD10/2, N-17, 235	M2	Vestibulo-lingual diameter	DVL	1.72
	Ata10, TD10/2, N-17, 429	M2	Vestibulo-lingual diameter	DVL	1.66
	Ata10, TD10/2, N-18, 422	M2	Vestibulo-lingual diameter	DVL	1.73
	Ata10, TD10/2, N-19, 88	M2	Vestibulo-lingual diameter	DVL	1.21
	Ata10, TD10/2, O-19, 24	M2	Vestibulo-lingual diameter	DVL	1.98
	Ata11, TD10/2, H-13, 67	M2	Vestibulo-lingual diameter	DVL	1.65
	Ata11, TD10/2, M-19, 37	M2	Vestibulo-lingual diameter	DVL	1.81
	Ata03, TD10, L-20, 899	M2	Mesio-distal diameter	DMD	3.13
	Ata06, TD10/2, M-18, 168	M2	Mesio-distal diameter	DMD	2.87
	Ata08, TD10/2, M-16, 176	M2	Mesio-distal diameter	DMD	2.82
	Ata09, TD10/2, L-18, 322	M2	Mesio-distal diameter	DMD	3.28
	Ata09, TD10/2, L-22, 245	M2	Mesio-distal diameter	DMD	2.86
	Ata09, TD10/2, M-22, 111	M2	Mesio-distal diameter	DMD	2.89
	Ata09, TD10/2, N-20, 506	M2	Mesio-distal diameter	DMD	2.8
	Ata10, TD10/2, L-19, 194	M2	Mesio-distal diameter	DMD	3.15
	Ata10, TD10/2, M-16, 371	M2	Mesio-distal diameter	DMD	3.38
	Ata10, TD10/2, N-18, 76	M2	Mesio-distal diameter	DMD	3.12
	Ata10, TD10/2, N-20, 74	M2	Mesio-distal diameter	DMD	3.03
	Ata08, TD10/2, N-21, 525	M2	Mesio-distal diameter	DMD	3
	Ata10, TD10/2, L-21, 172	M2	Mesio-distal diameter	DMD	2.71
	Ata09, TD10/2, L-22, 167	M2	Mesio-distal diameter	DMD	3.39
	Ata09, TD10/2, L-22, 137	M2	Mesio-distal diameter	DMD	3.37
	Ata06, TD10/2, M-14, 347	M2	Mesio-distal diameter	DMD	3.12
	Ata08, TD10/2, N-16, 316	M2	Mesio-distal diameter	DMD	3.27
	Ata99, TD10, G-10, 47+48	M2	Mesio-distal diameter	DMD	2.93
	Ata99, TD10, H-10, 36+57	M2	Mesio-distal diameter	DMD	3.65
	Ata99, TD10, H-13, 73	M2	Mesio-distal diameter	DMD	2.28
	Ata99, TD10, H-13, 74	M2	Mesio-distal diameter	DMD	2.93
	Ata99, TD10, I-21, 14	M2	Mesio-distal diameter	DMD	2.98
	Ata00, TD10, F-10, 50	M2	Mesio-distal diameter	DMD	2.76
	Ata00, TD10, F-10, 50	M2	Mesio-distal diameter	DMD	2.87
	Ata00, TD10, I-19, 38	M2	Mesio-distal diameter	DMD	3.79
	Ata00, TD10-3, G-11, 234	M2	Mesio-distal diameter	DMD	2.81
	Ata00, TD10-3, G-11, 234	M2	Mesio-distal diameter	DMD	2.79
	Ata00, TD10-3, G-11, 234	M2	Mesio-distal diameter	DMD	2.81
	Ata01, TD10-3, G-11, 140	M2	Mesio-distal diameter	DMD	3.38
	Ata03, TD10, K-10, 3	M2	Mesio-distal diameter	DMD	3.44
	Ata05, TD10/2, L-14, 92	M2	Mesio-distal diameter	DMD	3.01
	Ata05, TD10/2, N-15, 114	M2	Mesio-distal diameter	DMD	3.07
	Ata06, TD10, M-21, 101	M2	Mesio-distal diameter	DMD	2.86
	Ata06, TD10/2, J-15, 15	M2	Mesio-distal diameter	DMD	2.52
	Ata06, TD10/2, K-17, 143	M2	Mesio-distal diameter	DMD	3.28
	Ata06, TD10/2, L-14, 16	M2	Mesio-distal diameter	DMD	2.52
	Ata06, TD10/2, M-14, 382	M2	Mesio-distal diameter	DMD	3.31
	Ata06, TD10/2, M-15, 288	M2	Mesio-distal diameter	DMD	2.99
	Ata06, TD10/2, N-14, 45	M2	Mesio-distal diameter	DMD	3.26
	Ata06, TD10/2, N-14, 85	M2	Mesio-distal diameter	DMD	3.28
	Ata06, TD10/2, N-15, 211	M2	Mesio-distal diameter	DMD	3.43
	Ata06, TD10/2, N-16, 118	M2	Mesio-distal diameter	DMD	3.28
	Ata06, TD10/2, N-16, 161	M2	Mesio-distal diameter	DMD	3.38
	Ata06, TD10/2, N-16, 212	M2	Mesio-distal diameter	DMD	2.85
	Ata06, TD10/2, N-16, 335+334	M2	Mesio-distal diameter	DMD	2.92
	Ata06, TD10/2, N-16, 337	M2	Mesio-distal diameter	DMD	2.94
	Ata06, TD10/2, N-16, 71	M2	Mesio-distal diameter	DMD	3.59
	Ata06, TD10/2, N-17, 19	M2	Mesio-distal diameter	DMD	3.43
	Ata07, TD10, O-22, 3	M2	Mesio-distal diameter	DMD	2.9
	Ata07, TD10/2, M-14, 47	M2	Mesio-distal diameter	DMD	2.76
	Ata07, TD10/2, M-15, 314	M2	Mesio-distal diameter	DMD	3.29
	Ata07, TD10/2, M-15, 431	M2	Mesio-distal diameter	DMD	3.15
	Ata07, TD10/2, M-16, 311	M2	Mesio-distal diameter	DMD	3.28
	Ata07, TD10/2, N-15, 2	M2	Mesio-distal diameter	DMD	2.56
	Ata07, TD10/2, N-15, 222	M2	Mesio-distal diameter	DMD	2.93
	Ata07, TD10/2, N-15, 57	M2	Mesio-distal diameter	DMD	2.75
	Ata07, TD10/2, N-16, 446	M2	Mesio-distal diameter	DMD	2.88
	Ata07, TD10/2, N-18, 96	M2	Mesio-distal diameter	DMD	3.43
	Ata07, TD10/2, N-20, 65	M2	Mesio-distal diameter	DMD	2.82
	Ata07, TD10/2, O-21, 58	M2	Mesio-distal diameter	DMD	3.2
	Ata08, TD10/2, K-20, 240	M2	Mesio-distal diameter	DMD	2.51
	Ata08, TD10/2, M-14, 162	M2	Mesio-distal diameter	DMD	3.02
	Ata08, TD10/2, M-14, 63	M2	Mesio-distal diameter	DMD	3.21
	Ata08, TD10/2, M-14, 67	M2	Mesio-distal diameter	DMD	2.57
	Ata08, TD10/2, M-15, 468	M2	Mesio-distal diameter	DMD	2.93
	Ata08, TD10/2, M-15, 477	M2	Mesio-distal diameter	DMD	2.44
	Ata08, TD10/2, M-16, 162	M2	Mesio-distal diameter	DMD	2.69
	Ata08, TD10/2, M-17, 101	M2	Mesio-distal diameter	DMD	2.64
	Ata08, TD10/2, M-17, 123	M2	Mesio-distal diameter	DMD	3.41
	Ata08, TD10/2, M-17, 124	M2	Mesio-distal diameter	DMD	2.86
	Ata08, TD10/2, M-17, 28	M2	Mesio-distal diameter	DMD	2.7
	Ata08, TD10/2, M-19, 127	M2	Mesio-distal diameter	DMD	2.18
	Ata08, TD10/2, M-20, 35	M2	Mesio-distal diameter	DMD	2.72
	Ata08, TD10/2, M-21, 325	M2	Mesio-distal diameter	DMD	2.9
	Ata08, TD10/2, N-14, 68	M2	Mesio-distal diameter	DMD	3.12
	Ata08, TD10/2, N-15, 204	M2	Mesio-distal diameter	DMD	3.08
	Ata08, TD10/2, N-17, 262	M2	Mesio-distal diameter	DMD	3.13
	Ata08, TD10/2, N-17, 316	M2	Mesio-distal diameter	DMD	2.75
	Ata08, TD10/2, N-17, 361	M2	Mesio-distal diameter	DMD	3.49
	Ata08, TD10/2, N-17, 424	M2	Mesio-distal diameter	DMD	2.14
	Ata08, TD10/2, N-18, 113	M2	Mesio-distal diameter	DMD	3.39
	Ata08, TD10/2, N-18, 135	M2	Mesio-distal diameter	DMD	3.22
	Ata08, TD10/2, N-18, 418	M2	Mesio-distal diameter	DMD	3.11
	Ata08, TD10/2, N-20, 103	M2	Mesio-distal diameter	DMD	3.25
	Ata08, TD10/2, N-22, 448	M2	Mesio-distal diameter	DMD	2.48
	Ata08, TD10/2, N-22, 507	M2	Mesio-distal diameter	DMD	2.96
	Ata08, TD10/2, N-22, 657	M2	Mesio-distal diameter	DMD	2.52
	Ata08, TD10/2, O-20, 17	M2	Mesio-distal diameter	DMD	3.21
	Ata09, TD10/2, J-19, 316	M2	Mesio-distal diameter	DMD	3.11
	Ata09, TD10/2, J-21, 192	M2	Mesio-distal diameter	DMD	2.89
	Ata09, TD10/2, K-12, 110	M2	Mesio-distal diameter	DMD	3.21
	Ata09, TD10/2, K-15, 84+83	M2	Mesio-distal diameter	DMD	3.55
	Ata09, TD10/2, L-13, 262	M2	Mesio-distal diameter	DMD	2.96
	Ata09, TD10/2, L-17, 28	M2	Mesio-distal diameter	DMD	2.94
	Ata09, TD10/2, L-20, 21	M2	Mesio-distal diameter	DMD	2.13
	Ata09, TD10/2, M-16, 205	M2	Mesio-distal diameter	DMD	2.76
	Ata09, TD10/2, M-16, 653	M2	Mesio-distal diameter	DMD	2.67
	Ata09, TD10/2, M-16, 671	M2	Mesio-distal diameter	DMD	3.19
	Ata09, TD10/2, M-19, 431	M2	Mesio-distal diameter	DMD	2.95
	Ata09, TD10/2, M-21, 462	M2	Mesio-distal diameter	DMD	3.24
	Ata09, TD10/2, N-16, 209	M2	Mesio-distal diameter	DMD	2.95
	Ata10, TD10/2, N-17, 30	M2	Mesio-distal diameter	DMD	3.22
	Ata09, TD10/2, N-17, 173	M2	Mesio-distal diameter	DMD	2.81
	Ata09, TD10/2, N-17, 475	M2	Mesio-distal diameter	DMD	2.93
	Ata09, TD10/2, N-19, 51	M2	Mesio-distal diameter	DMD	2.9
	Ata09, TD10/2, N-20, 12	M2	Mesio-distal diameter	DMD	2.99
	Ata09, TD10/2, N-20, 20	M2	Mesio-distal diameter	DMD	2.24
	Ata09, TD10/2, N-20, 39	M2	Mesio-distal diameter	DMD	2.79
	Ata09, TD10/2, N-20, 554	M2	Mesio-distal diameter	DMD	2.7
	Ata09, TD10/2, N-21, 16	M2	Mesio-distal diameter	DMD	2.74
	Ata09, TD10/2, N-21, 42	M2	Mesio-distal diameter	DMD	2.3
	Ata10, TD10/2, L-14, 490	M2	Mesio-distal diameter	DMD	2.61
	Ata10, TD10/2, L-14, 535	M2	Mesio-distal diameter	DMD	3.03
	Ata10, TD10/2, L-15, 117	M2	Mesio-distal diameter	DMD	2.63
	Ata10, TD10/2, L-16, 168	M2	Mesio-distal diameter	DMD	2.21
	Ata10, TD10/2, L-17, 17	M2	Mesio-distal diameter	DMD	3.1
	Ata10, TD10/2, L-17, 195+369	M2	Mesio-distal diameter	DMD	3.45
	Ata10, TD10/2, L-21, 137	M2	Mesio-distal diameter	DMD	3.21
	Ata10, TD10/2, M-15, 830	M2	Mesio-distal diameter	DMD	3.76
	Ata10, TD10/2, M-16, 414	M2	Mesio-distal diameter	DMD	2.26
	Ata10, TD10/2, M-19, 206	M2	Mesio-distal diameter	DMD	3.25
	Ata10, TD10/2, N-15, 173	M2	Mesio-distal diameter	DMD	2.25
	Ata10, TD10/2, N-15, 97	M2	Mesio-distal diameter	DMD	2.86
	Ata10, TD10/2, N-16, 486	M2	Mesio-distal diameter	DMD	2.94
	Ata10, TD10/2, N-17, 118	M2	Mesio-distal diameter	DMD	2.99
	Ata10, TD10/2, N-18, 422	M2	Mesio-distal diameter	DMD	3.02
	Ata10, TD10/2, N-19, 88	M2	Mesio-distal diameter	DMD	2.73
	Ata10, TD10/2, O-18, 9	M2	Mesio-distal diameter	DMD	2.82
	Ata10, TD10/2, O-19, 24	M2	Mesio-distal diameter	DMD	3.58
	Ata11, TD10/2, H-13, 67	M2	Mesio-distal diameter	DMD	3.11
	Ata11, TD10/2, I-13, 39	M2	Mesio-distal diameter	DMD	3.11
	Ata11, TD10/2, L-13, 260	M2	Mesio-distal diameter	DMD	2.64
	Ata11, TD10/2, M-19, 37	M2	Mesio-distal diameter	DMD	2.77
	Ata11, TD10/2, M-20, 147	M2	Mesio-distal diameter	DMD	3.26
	Ata03, TD10, L-20, 899	M3	Vestibulo-lingual diameter	DVL	2.09
	Ata08, TD10/2, M-16, 176	M3	Vestibulo-lingual diameter	DVL	1.75
	Ata09, TD10/2, L-18, 322	M3	Vestibulo-lingual diameter	DVL	1.67
	Ata09, TD10/2, M-22, 111	M3	Vestibulo-lingual diameter	DVL	1.59
	Ata09, TD10/2, N-20, 506	M3	Vestibulo-lingual diameter	DVL	1.51
	Ata10, TD10/2, L-19, 194	M3	Vestibulo-lingual diameter	DVL	1.57
	Ata10, TD10/2, M-16, 371	M3	Vestibulo-lingual diameter	DVL	1.35
	Ata02, TD10, K-17, 94	M3	Vestibulo-lingual diameter	DVL	1.93
	Ata02, TD10, K-21, 251	M3	Vestibulo-lingual diameter	DVL	1.74
	Ata05, TD10/2, L-14, 91	M3	Vestibulo-lingual diameter	DVL	1.57
	Ata05, TD10/2, L-21, 1793	M3	Vestibulo-lingual diameter	DVL	1.66
	Ata05, TD10/2, M-16, 43	M3	Vestibulo-lingual diameter	DVL	1.67
	Ata05, TD10/2, N-16, 70	M3	Vestibulo-lingual diameter	DVL	1.23
	Ata06, TD10/2, M-14, 337	M3	Vestibulo-lingual diameter	DVL	1.71
	Ata06, TD10/2, M-14, 35	M3	Vestibulo-lingual diameter	DVL	1.63
	Ata06, TD10/2, M-15, 17	M3	Vestibulo-lingual diameter	DVL	1.6
	Ata06, TD10/2, M-15, 256	M3	Vestibulo-lingual diameter	DVL	1.43
	Ata06, TD10/2, N-16, 318	M3	Vestibulo-lingual diameter	DVL	1.68
	Ata07, TD10/2, K-12, 36	M3	Vestibulo-lingual diameter	DVL	1.8
	Ata07, TD10/2, L-15, 43	M3	Vestibulo-lingual diameter	DVL	1.42
	Ata07, TD10/2, M-11, 18	M3	Vestibulo-lingual diameter	DVL	1.78
	Ata07, TD10/2, M-15, 217	M3	Vestibulo-lingual diameter	DVL	1.62
	Ata07, TD10/2, N-17, 131	M3	Vestibulo-lingual diameter	DVL	1.6
	Ata07, TD10/2, O-21, 74	M3	Vestibulo-lingual diameter	DVL	1.35
	Ata08, TD10/2, K-13, 95	M3	Vestibulo-lingual diameter	DVL	1.66
	Ata08, TD10/2, M-14, 132	M3	Vestibulo-lingual diameter	DVL	1.75
	Ata08, TD10/2, M-14, 57	M3	Vestibulo-lingual diameter	DVL	1.59
	Ata08, TD10/2, M-15, 218+381	M3	Vestibulo-lingual diameter	DVL	1.7
	Ata08, TD10/2, M-15, 469	M3	Vestibulo-lingual diameter	DVL	1.67
	Ata08, TD10/2, M-17, 160	M3	Vestibulo-lingual diameter	DVL	1.59
	Ata08, TD10/2, M-20, 342	M3	Vestibulo-lingual diameter	DVL	1.59
	Ata08, TD10/2, M-22, 416	M3	Vestibulo-lingual diameter	DVL	1.62
	Ata08, TD10/2, M-22, 495	M3	Vestibulo-lingual diameter	DVL	1.72
	Ata08, TD10/2, N-18, 338	M3	Vestibulo-lingual diameter	DVL	1.54
	Ata08, TD10/2, N-19, 413	M3	Vestibulo-lingual diameter	DVL	1.55
	Ata08, TD10/2, N-20, 209	M3	Vestibulo-lingual diameter	DVL	1.73
	Ata08, TD10/2, N-20, 288	M3	Vestibulo-lingual diameter	DVL	1.58
	Ata08, TD10/2, N-20, 427	M3	Vestibulo-lingual diameter	DVL	1.73
	Ata08, TD10/2, N-21, 51	M3	Vestibulo-lingual diameter	DVL	1.75
	Ata08, TD10/2, N-21, 524	M3	Vestibulo-lingual diameter	DVL	1.61
	Ata08, TD10/2, N-21, 875	M3	Vestibulo-lingual diameter	DVL	1.65
	Ata08, TD10/2, O-20, 26	M3	Vestibulo-lingual diameter	DVL	1.75
	Ata09, TD10, G-10, 80	M3	Vestibulo-lingual diameter	DVL	1.73
	Ata09, TD10/2, K-14, 32	M3	Vestibulo-lingual diameter	DVL	1.72
	Ata09, TD10/2, M-16, 177	M3	Vestibulo-lingual diameter	DVL	1.66
	Ata09, TD10/2, N-14, 13	M3	Vestibulo-lingual diameter	DVL	1.51
	Ata09, TD10/2, N-17, 379	M3	Vestibulo-lingual diameter	DVL	1.61
	Ata09, TD10/2, N-19, 188	M3	Vestibulo-lingual diameter	DVL	1.56
	Ata09, TD10/2, N-20, 616	M3	Vestibulo-lingual diameter	DVL	1.48
	Ata10, TD10/2, L-16, 155	M3	Vestibulo-lingual diameter	DVL	1.67
	Ata10, TD10/2, L-21, 174	M3	Vestibulo-lingual diameter	DVL	1.59
	Ata10, TD10/2, L-21, 284	M3	Vestibulo-lingual diameter	DVL	1.64
	Ata10, TD10/2, N-18, 42	M3	Vestibulo-lingual diameter	DVL	1.63
	Ata11, TD10/2, L-12, 124	M3	Vestibulo-lingual diameter	DVL	1.69
	Ata03, TD10, L-20, 899	M3	Mesio-distal diameter	DMD	5.22
	Ata06, TD10/2, M-18, 168	M3	Mesio-distal diameter	DMD	3.95
	Ata07, TD10/2, N-16, 643	M3	Mesio-distal diameter	DMD	4.02
	Ata08, TD10/2, M-16, 176	M3	Mesio-distal diameter	DMD	4.02
	Ata09, TD10/2, L-18, 322	M3	Mesio-distal diameter	DMD	4.52
	Ata09, TD10/2, L-22, 245	M3	Mesio-distal diameter	DMD	3.89
	Ata09, TD10/2, M-22, 111	M3	Mesio-distal diameter	DMD	4.04
	Ata09, TD10/2, N-20, 506	M3	Mesio-distal diameter	DMD	3.98
	Ata10, TD10/2, L-19, 194	M3	Mesio-distal diameter	DMD	4.22
	Ata10, TD10/2, N-18, 76	M3	Mesio-distal diameter	DMD	4.52
	Ata10, TD10/2, N-20, 74	M3	Mesio-distal diameter	DMD	4.2
	Ata00, TD10, G-10, 24	M3	Mesio-distal diameter	DMD	4
	Ata02, TD10, K-17, 94	M3	Mesio-distal diameter	DMD	5.14
	Ata02, TD10, K-21, 251	M3	Mesio-distal diameter	DMD	4.53
	Ata05, TD10/2, L-14, 91	M3	Mesio-distal diameter	DMD	4.52
	Ata05, TD10/2, M-16, 43	M3	Mesio-distal diameter	DMD	4.88
	Ata05, TD10/2, N-16, 70	M3	Mesio-distal diameter	DMD	4.57
	Ata06, TD10/2, M-14, 337	M3	Mesio-distal diameter	DMD	4.4
	Ata06, TD10/2, M-15, 17	M3	Mesio-distal diameter	DMD	4.11
	Ata06, TD10/2, M-15, 256	M3	Mesio-distal diameter	DMD	4.29
	Ata06, TD10/2, N-16, 318	M3	Mesio-distal diameter	DMD	4.57
	Ata07, TD10/2, K-12, 36	M3	Mesio-distal diameter	DMD	4.08
	Ata07, TD10/2, M-11, 18	M3	Mesio-distal diameter	DMD	4.17
	Ata07, TD10/2, M-15, 217	M3	Mesio-distal diameter	DMD	4.15
	Ata08, TD10/2, M-14, 132	M3	Mesio-distal diameter	DMD	4.78
	Ata08, TD10/2, M-14, 57	M3	Mesio-distal diameter	DMD	4.36
	Ata08, TD10/2, M-15, 218+381	M3	Mesio-distal diameter	DMD	4.2
	Ata08, TD10/2, M-17, 160	M3	Mesio-distal diameter	DMD	4.31
	Ata08, TD10/2, M-20, 342	M3	Mesio-distal diameter	DMD	4.53
	Ata08, TD10/2, M-21, 376	M3	Mesio-distal diameter	DMD	4.4
	Ata08, TD10/2, M-22, 495	M3	Mesio-distal diameter	DMD	4.2
	Ata08, TD10/2, N-18, 338	M3	Mesio-distal diameter	DMD	4.6
	Ata08, TD10/2, N-19, 413	M3	Mesio-distal diameter	DMD	3.9
	Ata08, TD10/2, N-20, 209	M3	Mesio-distal diameter	DMD	4.12
	Ata08, TD10/2, N-20, 288	M3	Mesio-distal diameter	DMD	4.8
	Ata08, TD10/2, N-20, 427	M3	Mesio-distal diameter	DMD	4.65
	Ata08, TD10/2, N-21, 51	M3	Mesio-distal diameter	DMD	4.38
	Ata08, TD10/2, N-21, 524	M3	Mesio-distal diameter	DMD	4.44
	Ata08, TD10/2, N-21, 875	M3	Mesio-distal diameter	DMD	4.28
	Ata08, TD10/2, O-20, 26	M3	Mesio-distal diameter	DMD	4.52
	Ata09, TD10, G-10, 80	M3	Mesio-distal diameter	DMD	4.31
	Ata09, TD10/2, K-14, 32	M3	Mesio-distal diameter	DMD	4.22
	Ata09, TD10/2, M-16, 177	M3	Mesio-distal diameter	DMD	4.12
	Ata09, TD10/2, N-14, 13	M3	Mesio-distal diameter	DMD	4.58
	Ata09, TD10/2, N-17, 379	M3	Mesio-distal diameter	DMD	4.62
	Ata09, TD10/2, N-19, 188	M3	Mesio-distal diameter	DMD	4.21
	Ata10, TD10/2, L-16, 155	M3	Mesio-distal diameter	DMD	4.23
	Ata10, TD10/2, L-21, 174	M3	Mesio-distal diameter	DMD	3.94
	Ata10, TD10/2, L-21, 284	M3	Mesio-distal diameter	DMD	4.27
	Ata10, TD10/2, N-18, 42	M3	Mesio-distal diameter	DMD	4.22
	Ata11, TD10/2, L-12, 124	M3	Mesio-distal diameter	DMD	4.39
	Ata10, TD10/2, N-20, 74	P4	Vestibulo-lingual diameter	DVL	1.37
	Ata08, TD10/2, N-21, 525	P4	Vestibulo-lingual diameter	DVL	1.27
	Ata10, TD10/2, L-21, 172	P4	Vestibulo-lingual diameter	DVL	1.35
	Ata10, TD10/2, O-21, 55	P4	Vestibulo-lingual diameter	DVL	1.2
	Ata09, TD10/2, N-17, 505	P4	Vestibulo-lingual diameter	DVL	1.47
	Ata05, TD10/2, M-12, 104	P4	Vestibulo-lingual diameter	DVL	1.35
	Ata06, TD10/2, N-16, 203	P4	Vestibulo-lingual diameter	DVL	1.26
	Ata07, TD10/2, M-15, 409	P4	Vestibulo-lingual diameter	DVL	1.32
	Ata07, TD10/2, N-16, 183	P4	Vestibulo-lingual diameter	DVL	1.4
	Ata08, TD10/2, M-14, 244	P4	Vestibulo-lingual diameter	DVL	1.56
	Ata08, TD10/2, M-15, 240	P4	Vestibulo-lingual diameter	DVL	1.39
	Ata08, TD10/2, M-16, 341	P4	Vestibulo-lingual diameter	DVL	1.34
	Ata08, TD10/2, M-18, 317	P4	Vestibulo-lingual diameter	DVL	1.35
	Ata08, TD10/2, N-20, 164	P4	Vestibulo-lingual diameter	DVL	1.29
	Ata08, TD10/2, N-21, 868	P4	Vestibulo-lingual diameter	DVL	1.57
	Ata08, TD10/2, N-22, 494	P4	Vestibulo-lingual diameter	DVL	1.3
	Ata08, TD10/2, O-21, 37	P4	Vestibulo-lingual diameter	DVL	1.29
	Ata09, TD10/2, L-14, 209	P4	Vestibulo-lingual diameter	DVL	1.46
	Ata09, TD10/2, L-14, 577	P4	Vestibulo-lingual diameter	DVL	1.35
	Ata09, TD10/2, L-16, 133	P4	Vestibulo-lingual diameter	DVL	1.55
	Ata09, TD10/2, L-18, 70	P4	Vestibulo-lingual diameter	DVL	1.46
	Ata09, TD10/2, M-14, 442	P4	Vestibulo-lingual diameter	DVL	1.32
	Ata09, TD10/2, M-20, 119	P4	Vestibulo-lingual diameter	DVL	1.51
	Ata09, TD10/2, M-20, 228	P4	Vestibulo-lingual diameter	DVL	1.36
	Ata09, TD10/2, N-19, 160	P4	Vestibulo-lingual diameter	DVL	1.18
	Ata09, TD10/2, N-19, 29	P4	Vestibulo-lingual diameter	DVL	1.34
	Ata09, TD10/2, N-19, 37	P4	Vestibulo-lingual diameter	DVL	1.43
	Ata09, TD10/2, N-20, 484	P4	Vestibulo-lingual diameter	DVL	1.29
	Ata10, TD10/2, L-18, 91	P4	Vestibulo-lingual diameter	DVL	1.44
	Ata10, TD10/2, N-15, 315	P4	Vestibulo-lingual diameter	DVL	1.47
	Ata10, TD10/2, N-18, 328+338	P4	Vestibulo-lingual diameter	DVL	1.36
	Ata10, TD10/2, N-19, 16	P4	Vestibulo-lingual diameter	DVL	1.41
	Ata10, TD10/2, O-19, 45	P4	Vestibulo-lingual diameter	DVL	1.46
	Ata10, TD10/2, N-20, 74	P4	Mesio-distal diameter	DMD	2.51
	Ata08, TD10/2, N-21, 525	P4	Mesio-distal diameter	DMD	2.34
	Ata10, TD10/2, L-21, 172	P4	Mesio-distal diameter	DMD	2.04
	Ata10, TD10/2, O-21, 55	P4	Mesio-distal diameter	DMD	2.29
	Ata09, TD10/2, N-17, 505	P4	Mesio-distal diameter	DMD	2.19
	Ata05, TD10/2, M-12, 104	P4	Mesio-distal diameter	DMD	2.45
	Ata06, TD10/2, N-16, 203	P4	Mesio-distal diameter	DMD	2.34
	Ata07, TD10/2, K-17, 1	P4	Mesio-distal diameter	DMD	2.39
	Ata07, TD10/2, M-18, 20	P4	Mesio-distal diameter	DMD	2.46
	Ata07, TD10/2, N-16, 183	P4	Mesio-distal diameter	DMD	2.07
	Ata08, TD10/2, M-14, 244	P4	Mesio-distal diameter	DMD	2.44
	Ata08, TD10/2, M-15, 240	P4	Mesio-distal diameter	DMD	2.4
	Ata08, TD10/2, M-15, 476	P4	Mesio-distal diameter	DMD	2.2
	Ata08, TD10/2, M-16, 341	P4	Mesio-distal diameter	DMD	2.19
	Ata08, TD10/2, M-18, 317	P4	Mesio-distal diameter	DMD	2.42
	Ata08, TD10/2, N-20, 164	P4	Mesio-distal diameter	DMD	2.35
	Ata08, TD10/2, N-21, 868	P4	Mesio-distal diameter	DMD	2.25
	Ata08, TD10/2, N-22, 494	P4	Mesio-distal diameter	DMD	2.16
	Ata08, TD10/2, N-22, 703	P4	Mesio-distal diameter	DMD	2.42
	Ata09, TD10/2, L-13, 135	P4	Mesio-distal diameter	DMD	2.35
	Ata09, TD10/2, L-14, 209	P4	Mesio-distal diameter	DMD	2.53
	Ata09, TD10/2, L-14, 577	P4	Mesio-distal diameter	DMD	2.24
	Ata09, TD10/2, L-16, 133	P4	Mesio-distal diameter	DMD	2.03
	Ata09, TD10/2, L-16, 26	P4	Mesio-distal diameter	DMD	2.19
	Ata09, TD10/2, L-18, 70	P4	Mesio-distal diameter	DMD	2.19
	Ata09, TD10/2, M-14, 442	P4	Mesio-distal diameter	DMD	2.31
	Ata09, TD10/2, M-20, 119	P4	Mesio-distal diameter	DMD	2.55
	Ata09, TD10/2, M-20, 228	P4	Mesio-distal diameter	DMD	2.23
	Ata09, TD10/2, N-19, 160	P4	Mesio-distal diameter	DMD	2.09
	Ata09, TD10/2, N-19, 29	P4	Mesio-distal diameter	DMD	2.38
	Ata09, TD10/2, N-19, 37	P4	Mesio-distal diameter	DMD	2.57
	Ata09, TD10/2, N-20, 484	P4	Mesio-distal diameter	DMD	2.19
	Ata10, TD10/2, M-15, 871	P4	Mesio-distal diameter	DMD	2.62
	Ata10, TD10/2, M-16, 468	P4	Mesio-distal diameter	DMD	2.28
	Ata10, TD10/2, M-16, 571	P4	Mesio-distal diameter	DMD	2.05
	Ata10, TD10/2, N-15, 315	P4	Mesio-distal diameter	DMD	2.55
	Ata10, TD10/2, N-16, 215	P4	Mesio-distal diameter	DMD	2.57
	Ata10, TD10/2, N-16, 609	P4	Mesio-distal diameter	DMD	2.47
	Ata10, TD10/2, N-18, 328+338	P4	Mesio-distal diameter	DMD	2.34
	Ata10, TD10/2, N-19, 16	P4	Mesio-distal diameter	DMD	2.36
	Ata10, TD10/2, O-19, 45	P4	Mesio-distal diameter	DMD	2.62
	Ata11, TD10/2, K-14, 174	P4	Mesio-distal diameter	DMD	2.32
	Ata10, TD10/2, N-18, 76	P3	Vestibulo-lingual diameter	DVL	1.19
	Ata10, TD10/2, O-21, 55	P3	Vestibulo-lingual diameter	DVL	1.17
	Ata09, TD10/2, N-17, 505	P3	Vestibulo-lingual diameter	DVL	1.2
	Ata09, TD10/2, M-21, 673	P3	Vestibulo-lingual diameter	DVL	1.35
	Ata09, TD10/2, N-21, 47	P3	Vestibulo-lingual diameter	DVL	1.33
	Ata05, TD10/2, M-14, 74	P3	Vestibulo-lingual diameter	DVL	1.16
	Ata05, TD10/2, N-15, 49	P3	Vestibulo-lingual diameter	DVL	1.2
	Ata06, TD10/2, N-13, 74	P3	Vestibulo-lingual diameter	DVL	1.1
	Ata06, TD10/2, N-13, 84	P3	Vestibulo-lingual diameter	DVL	1.3
	Ata06, TD10/2, N-14, 46	P3	Vestibulo-lingual diameter	DVL	1.25
	Ata07, TD10/2, H-20, 116	P3	Vestibulo-lingual diameter	DVL	1.08
	Ata07, TD10/2, L-12, 56	P3	Vestibulo-lingual diameter	DVL	1.26
	Ata07, TD10/2, L-14, 73	P3	Vestibulo-lingual diameter	DVL	1.14
	Ata07, TD10/2, M-15, 354	P3	Vestibulo-lingual diameter	DVL	1.24
	Ata07, TD10/2, N-15, 326	P3	Vestibulo-lingual diameter	DVL	1.35
	Ata07, TD10/2, N-17, 196	P3	Vestibulo-lingual diameter	DVL	1.2
	Ata08, TD10/2, M-12, 136	P3	Vestibulo-lingual diameter	DVL	1.22
	Ata08, TD10/2, M-12, 261	P3	Vestibulo-lingual diameter	DVL	1.06
	Ata08, TD10/2, M-12, 58	P3	Vestibulo-lingual diameter	DVL	1.17
	Ata08, TD10/2, M-15, 237	P3	Vestibulo-lingual diameter	DVL	1.11
	Ata08, TD10/2, M-15, 5	P3	Vestibulo-lingual diameter	DVL	1.03
	Ata08, TD10/2, M-16, 494	P3	Vestibulo-lingual diameter	DVL	1.21
	Ata08, TD10/2, M-22, 188	P3	Vestibulo-lingual diameter	DVL	1.28
	Ata08, TD10/2, N-15, 227	P3	Vestibulo-lingual diameter	DVL	1.13
	Ata08, TD10/2, N-16, 173	P3	Vestibulo-lingual diameter	DVL	1.16
	Ata08, TD10/2, N-16, 208	P3	Vestibulo-lingual diameter	DVL	1.25
	Ata08, TD10/2, N-18, 402	P3	Vestibulo-lingual diameter	DVL	1.26
	Ata08, TD10/2, N-20, 208	P3	Vestibulo-lingual diameter	DVL	1.2
	Ata08, TD10/2, N-20, 315	P3	Vestibulo-lingual diameter	DVL	1.33
	Ata08, TD10/2, N-22, 584	P3	Vestibulo-lingual diameter	DVL	1.05
	Ata08, TD10/2, O-19, 5	P3	Vestibulo-lingual diameter	DVL	1.17
	Ata09, TD10/2, L-12, 56	P3	Vestibulo-lingual diameter	DVL	1.26
	Ata09, TD10/2, L-13, 136	P3	Vestibulo-lingual diameter	DVL	1.13
	Ata09, TD10/2, L-14, 484	P3	Vestibulo-lingual diameter	DVL	1.11
	Ata09, TD10/2, L-14, 515	P3	Vestibulo-lingual diameter	DVL	1.2
	Ata09, TD10/2, L-16, 36	P3	Vestibulo-lingual diameter	DVL	1.3
	Ata09, TD10/2, L-18, 288	P3	Vestibulo-lingual diameter	DVL	1.34
	Ata09, TD10/2, L-18, 289	P3	Vestibulo-lingual diameter	DVL	1.12
	Ata09, TD10/2, M-14, 139	P3	Vestibulo-lingual diameter	DVL	1.11
	Ata09, TD10/2, M-14, 677	P3	Vestibulo-lingual diameter	DVL	1.2
	Ata09, TD10/2, M-15, 188	P3	Vestibulo-lingual diameter	DVL	1.16
	Ata09, TD10/2, M-16, 284	P3	Vestibulo-lingual diameter	DVL	0.87
	Ata09, TD10/2, M-19, 138	P3	Vestibulo-lingual diameter	DVL	1.18
	Ata09, TD10/2, M-19, 259	P3	Vestibulo-lingual diameter	DVL	1.08
	Ata09, TD10/2, M-19, 54	P3	Vestibulo-lingual diameter	DVL	1.03
	Ata09, TD10/2, M-21, 442	P3	Vestibulo-lingual diameter	DVL	1.1
	Ata09, TD10/2, N-17, 505	P3	Vestibulo-lingual diameter	DVL	1.2
	Ata09, TD10/2, N-17, 56	P3	Vestibulo-lingual diameter	DVL	1.12
	Ata09, TD10/2, N-19, 203	P3	Vestibulo-lingual diameter	DVL	1.04
	Ata09, TD10/2, N-19, 566	P3	Vestibulo-lingual diameter	DVL	1.25
	Ata09, TD10/2, N-20, 428	P3	Vestibulo-lingual diameter	DVL	1.23
	Ata09, TD10/2, N-20, 499	P3	Vestibulo-lingual diameter	DVL	1.11
	Ata09, TD10/2, N-20, 728	P3	Vestibulo-lingual diameter	DVL	1.23
	Ata09, TD10/2, N-21, 125	P3	Vestibulo-lingual diameter	DVL	1.24
	Ata10, TD10/2, L-13, 148	P3	Vestibulo-lingual diameter	DVL	1.06
	Ata10, TD10/2, L-13, 201	P3	Vestibulo-lingual diameter	DVL	1.28
	Ata10, TD10/2, L-17, 79	P3	Vestibulo-lingual diameter	DVL	1.3
	Ata10, TD10/2, L-18, 281	P3	Vestibulo-lingual diameter	DVL	1.11
	Ata10, TD10/2, L-18, 31	P3	Vestibulo-lingual diameter	DVL	1.35
	Ata10, TD10/2, M-15, 383	P3	Vestibulo-lingual diameter	DVL	1.31
	Ata10, TD10/2, M-16, 228	P3	Vestibulo-lingual diameter	DVL	1.17
	Ata10, TD10/2, M-17, 289	P3	Vestibulo-lingual diameter	DVL	1.22
	Ata10, TD10/2, M-18, 39	P3	Vestibulo-lingual diameter	DVL	1.15
	Ata10, TD10/2, M-19, 454	P3	Vestibulo-lingual diameter	DVL	1.19
	Ata10, TD10/2, M-21, 57	P3	Vestibulo-lingual diameter	DVL	1.14
	Ata10, TD10/2, N-15, 102	P3	Vestibulo-lingual diameter	DVL	1.29
	Ata10, TD10/2, N-15, 124	P3	Vestibulo-lingual diameter	DVL	1.21
	Ata10, TD10/2, N-15, 191	P3	Vestibulo-lingual diameter	DVL	1.14
	Ata10, TD10/2, N-15, 365	P3	Vestibulo-lingual diameter	DVL	1.26
	Ata10, TD10/2, N-18, 1	P3	Vestibulo-lingual diameter	DVL	1.05
	Ata10, TD10/2, N-18, 110	P3	Vestibulo-lingual diameter	DVL	1.11
	Ata10, TD10/2, N-18, 209	P3	Vestibulo-lingual diameter	DVL	1.15
	Ata10, TD10/2, N-21, 254	P3	Vestibulo-lingual diameter	DVL	1.21
	Ata10, TD10/2, N-22, 4	P3	Vestibulo-lingual diameter	DVL	1.15
	Ata11, TD10/2, K-13, 9	P3	Vestibulo-lingual diameter	DVL	1.25
	Ata11, TD10/2, K-17, 103	P3	Vestibulo-lingual diameter	DVL	1.06
	Ata11, TD10/2, L-14, 419	P3	Vestibulo-lingual diameter	DVL	1.21
	Ata11, TD10/2, M-19, 104	P3	Vestibulo-lingual diameter	DVL	1.22
	Ata11, TD10/2, M-21, 68	P3	Vestibulo-lingual diameter	DVL	1.26
	Ata11, TD10/2, N-17, 158	P3	Vestibulo-lingual diameter	DVL	1.1
	Ata11, TD10/2, N-17, 257+249	P3	Vestibulo-lingual diameter	DVL	1.09
	Ata10, TD10/2, N-18, 76	P3	Mesio-distal diameter	DMD	2.09
	Ata10, TD10/2, O-21, 55	P3	Mesio-distal diameter	DMD	1.97
	Ata09, TD10/2, N-17, 505	P3	Mesio-distal diameter	DMD	1.82
	Ata09, TD10/2, M-21, 673	P3	Mesio-distal diameter	DMD	1.89
	Ata09, TD10/2, N-21, 47	P3	Mesio-distal diameter	DMD	1.88
	Ata05, TD10/2, M-14, 74	P3	Mesio-distal diameter	DMD	2.12
	Ata05, TD10/2, N-15, 49	P3	Mesio-distal diameter	DMD	1.95
	Ata06, TD10/2, N-13, 84	P3	Mesio-distal diameter	DMD	1.95
	Ata07, TD10/2, H-20, 116	P3	Mesio-distal diameter	DMD	2.08
	Ata07, TD10/2, L-12, 56	P3	Mesio-distal diameter	DMD	2
	Ata07, TD10/2, L-14, 73	P3	Mesio-distal diameter	DMD	1.93
	Ata07, TD10/2, M-15, 354	P3	Mesio-distal diameter	DMD	2.04
	Ata07, TD10/2, N-15, 326	P3	Mesio-distal diameter	DMD	2.12
	Ata07, TD10/2, N-17, 196	P3	Mesio-distal diameter	DMD	2.24
	Ata08, TD10/2, M-12, 136	P3	Mesio-distal diameter	DMD	1.74
	Ata08, TD10/2, M-12, 261	P3	Mesio-distal diameter	DMD	1.7
	Ata08, TD10/2, M-15, 237	P3	Mesio-distal diameter	DMD	1.83
	Ata08, TD10/2, M-15, 5	P3	Mesio-distal diameter	DMD	2.06
	Ata08, TD10/2, M-16, 494	P3	Mesio-distal diameter	DMD	2.02
	Ata08, TD10/2, M-22, 188	P3	Mesio-distal diameter	DMD	1.98
	Ata08, TD10/2, N-15, 227	P3	Mesio-distal diameter	DMD	2.11
	Ata08, TD10/2, N-16, 173	P3	Mesio-distal diameter	DMD	1.95
	Ata08, TD10/2, N-16, 208	P3	Mesio-distal diameter	DMD	2.43
	Ata08, TD10/2, N-18, 402	P3	Mesio-distal diameter	DMD	2
	Ata08, TD10/2, N-20, 208	P3	Mesio-distal diameter	DMD	1.97
	Ata08, TD10/2, N-22, 584	P3	Mesio-distal diameter	DMD	2.05
	Ata08, TD10/2, O-19, 5	P3	Mesio-distal diameter	DMD	1.83
	Ata09, TD10/2, L-12, 56	P3	Mesio-distal diameter	DMD	2
	Ata09, TD10/2, L-13, 136	P3	Mesio-distal diameter	DMD	1.85
	Ata09, TD10/2, L-14, 515	P3	Mesio-distal diameter	DMD	1.79
	Ata09, TD10/2, L-16, 36	P3	Mesio-distal diameter	DMD	1.71
	Ata09, TD10/2, L-18, 288	P3	Mesio-distal diameter	DMD	2.41
	Ata09, TD10/2, L-18, 289	P3	Mesio-distal diameter	DMD	2.02
	Ata09, TD10/2, M-14, 139	P3	Mesio-distal diameter	DMD	2.04
	Ata09, TD10/2, M-14, 677	P3	Mesio-distal diameter	DMD	2
	Ata09, TD10/2, M-15, 188	P3	Mesio-distal diameter	DMD	2.13
	Ata09, TD10/2, M-16, 284	P3	Mesio-distal diameter	DMD	2
	Ata09, TD10/2, M-19, 138	P3	Mesio-distal diameter	DMD	1.92
	Ata09, TD10/2, M-19, 259	P3	Mesio-distal diameter	DMD	1.97
	Ata09, TD10/2, M-19, 54	P3	Mesio-distal diameter	DMD	2.01
	Ata09, TD10/2, M-21, 442	P3	Mesio-distal diameter	DMD	1.91
	Ata09, TD10/2, N-16? onleesbaar in copie, 261	P3	Mesio-distal diameter	DMD	2.06
	Ata09, TD10/2, N-17, 505	P3	Mesio-distal diameter	DMD	1.82
	Ata09, TD10/2, N-17, 56	P3	Mesio-distal diameter	DMD	1.84
	Ata09, TD10/2, N-19, 203	P3	Mesio-distal diameter	DMD	1.62
	Ata09, TD10/2, N-19, 566	P3	Mesio-distal diameter	DMD	2.07
	Ata09, TD10/2, N-20, 428	P3	Mesio-distal diameter	DMD	1.94
	Ata09, TD10/2, N-20, 499	P3	Mesio-distal diameter	DMD	1.85
	Ata09, TD10/2, N-20, 728	P3	Mesio-distal diameter	DMD	1.94
	Ata09, TD10/2, N-21, 125	P3	Mesio-distal diameter	DMD	2.1
	Ata10, TD10/2, L-13, 148	P3	Mesio-distal diameter	DMD	1.97
	Ata10, TD10/2, L-13, 201	P3	Mesio-distal diameter	DMD	1.82
	Ata10, TD10/2, L-17, 79	P3	Mesio-distal diameter	DMD	1.99
	Ata10, TD10/2, L-18, 281	P3	Mesio-distal diameter	DMD	1.89
	Ata10, TD10/2, M-16, 228	P3	Mesio-distal diameter	DMD	2.12
	Ata10, TD10/2, M-17, 289	P3	Mesio-distal diameter	DMD	1.89
	Ata10, TD10/2, M-18, 39	P3	Mesio-distal diameter	DMD	1.9
	Ata10, TD10/2, M-19, 454	P3	Mesio-distal diameter	DMD	1.77
	Ata10, TD10/2, M-21, 57	P3	Mesio-distal diameter	DMD	1.92
	Ata10, TD10/2, N-15, 102	P3	Mesio-distal diameter	DMD	2.04
	Ata10, TD10/2, N-15, 124	P3	Mesio-distal diameter	DMD	2.07
	Ata10, TD10/2, N-15, 365	P3	Mesio-distal diameter	DMD	2.09
	Ata10, TD10/2, N-18, 1	P3	Mesio-distal diameter	DMD	1.84
	Ata10, TD10/2, N-18, 110	P3	Mesio-distal diameter	DMD	1.85
	Ata10, TD10/2, N-18, 209	P3	Mesio-distal diameter	DMD	1.88
	Ata10, TD10/2, N-21, 254	P3	Mesio-distal diameter	DMD	1.92
	Ata10, TD10/2, N-22, 4	P3	Mesio-distal diameter	DMD	2.16
	Ata11, TD10/2, K-13, 9	P3	Mesio-distal diameter	DMD	2.02
	Ata11, TD10/2, K-17, 103	P3	Mesio-distal diameter	DMD	1.96
	Ata11, TD10/2, M-21, 68	P3	Mesio-distal diameter	DMD	2.01
	Ata11, TD10/2, N-17, 158	P3	Mesio-distal diameter	DMD	1.96
	Ata11, TD10/2, N-17, 257+249	P3	Mesio-distal diameter	DMD	1.94
	Ata09, TD10/2, M-21, 673	P2	Vestibulo-lingual diameter	DVL	0.99
	Ata09, TD10/2, N-21, 47	P2	Vestibulo-lingual diameter	DVL	1.03
	Ata05, TD10/2, M-12, 61	P2	Vestibulo-lingual diameter	DVL	0.95
	Ata06, TD10/2, M-15, 279	P2	Vestibulo-lingual diameter	DVL	0.92
	Ata06, TD10/2, M-16, 293	P2	Vestibulo-lingual diameter	DVL	0.89
	Ata07, TD10/2, L-14, 70	P2	Vestibulo-lingual diameter	DVL	0.82
	Ata07, TD10/2, M-16, 333	P2	Vestibulo-lingual diameter	DVL	0.95
	Ata07, TD10/2, N-16, 193	P2	Vestibulo-lingual diameter	DVL	0.97
	Ata07, TD10/2, N-16, 48	P2	Vestibulo-lingual diameter	DVL	0.85
	Ata07, TD10/2, N-16, 603	P2	Vestibulo-lingual diameter	DVL	1.01
	Ata07, TD10/2, N-17, 339	P2	Vestibulo-lingual diameter	DVL	0.9
	Ata07, TD10/2, N-21, 450	P2	Vestibulo-lingual diameter	DVL	0.62
	Ata08, TD10/2, K-17, 68	P2	Vestibulo-lingual diameter	DVL	0.88
	Ata08, TD10/2, M-13, 232	P2	Vestibulo-lingual diameter	DVL	0.76
	Ata08, TD10/2, M-13, 69	P2	Vestibulo-lingual diameter	DVL	0.62
	Ata08, TD10/2, M-14, 234	P2	Vestibulo-lingual diameter	DVL	0.94
	Ata08, TD10/2, M-14, 283	P2	Vestibulo-lingual diameter	DVL	0.89
	Ata08, TD10/2, M-15, 134	P2	Vestibulo-lingual diameter	DVL	0.78
	Ata08, TD10/2, M-16, 400	P2	Vestibulo-lingual diameter	DVL	0.92
	Ata08, TD10/2, N-14, 161	P2	Vestibulo-lingual diameter	DVL	0.73
	Ata08, TD10/2, N-15, 73	P2	Vestibulo-lingual diameter	DVL	0.65
	Ata08, TD10/2, N-17, 109	P2	Vestibulo-lingual diameter	DVL	0.91
	Ata08, TD10/2, N-18, 415	P2	Vestibulo-lingual diameter	DVL	0.85
	Ata08, TD10/2, N-18, 69	P2	Vestibulo-lingual diameter	DVL	0.75
	Ata08, TD10/2, N21, 274	P2	Vestibulo-lingual diameter	DVL	0.99
	Ata08, TD10/2, N-21, 663	P2	Vestibulo-lingual diameter	DVL	0.84
	Ata08, TD10/2, N-22, 172	P2	Vestibulo-lingual diameter	DVL	0.84
	Ata08, TD10/2, N-22, 736	P2	Vestibulo-lingual diameter	DVL	0.8
	Ata08, TD10/2, O-20, 90	P2	Vestibulo-lingual diameter	DVL	0.78
	Ata09, TD10/2, L-15, 175	P2	Vestibulo-lingual diameter	DVL	0.91
	Ata09, TD10/2, L-15, 75	P2	Vestibulo-lingual diameter	DVL	0.84
	Ata09, TD10/2, M-14, 328	P2	Vestibulo-lingual diameter	DVL	1.04
	Ata09, TD10/2, M-14, 690	P2	Vestibulo-lingual diameter	DVL	0.9
	Ata09, TD10/2, M-19, 366	P2	Vestibulo-lingual diameter	DVL	0.84
	Ata09, TD10/2, M-19, 380	P2	Vestibulo-lingual diameter	DVL	0.74
	Ata09, TD10/2, M-20, 448	P2	Vestibulo-lingual diameter	DVL	0.85
	Ata09, TD10/2, M-21, 422	P2	Vestibulo-lingual diameter	DVL	1.03
	Ata09, TD10/2, N-15, 297	P2	Vestibulo-lingual diameter	DVL	0.96
	Ata09, TD10/2, N-17, 48	P2	Vestibulo-lingual diameter	DVL	0.98
	Ata09, TD10/2, N-17, 495	P2	Vestibulo-lingual diameter	DVL	1.08
	Ata09, TD10/2, N-17, 504	P2	Vestibulo-lingual diameter	DVL	0.94
	Ata09, TD10/2, N-19, 379	P2	Vestibulo-lingual diameter	DVL	0.94
	Ata09, TD10/2, N-19, 532	P2	Vestibulo-lingual diameter	DVL	0.89
	Ata09, TD10/2, N-19, 568	P2	Vestibulo-lingual diameter	DVL	0.98
	Ata09, TD10/2, N-20, 121	P2	Vestibulo-lingual diameter	DVL	0.79
	Ata09, TD10/2, N-20, 128	P2	Vestibulo-lingual diameter	DVL	0.9
	Ata09, TD10/2, N-20, 33	P2	Vestibulo-lingual diameter	DVL	0.79
	Ata09, TD10/2, N-20, 381	P2	Vestibulo-lingual diameter	DVL	0.9
	Ata09, TD10/2, N-20, 875	P2	Vestibulo-lingual diameter	DVL	0.85
	Ata09, TD10/2, N-21, 378	P2	Vestibulo-lingual diameter	DVL	0.94
	Ata10, TD10/2, L-17, 388	P2	Vestibulo-lingual diameter	DVL	0.95
	Ata10, TD10/2, L-18, 78	P2	Vestibulo-lingual diameter	DVL	0.85
	Ata10, TD10/2, L-21, 61	P2	Vestibulo-lingual diameter	DVL	0.91
	Ata10, TD10/2, M-14, 97	P2	Vestibulo-lingual diameter	DVL	0.77
	Ata10, TD10/2, M-15, 13	P2	Vestibulo-lingual diameter	DVL	0.93
	Ata10, TD10/2, M-15, 448	P2	Vestibulo-lingual diameter	DVL	0.79
	Ata10, TD10/2, M-15, 67	P2	Vestibulo-lingual diameter	DVL	0.93
	Ata10, TD10/2, M-15, 760	P2	Vestibulo-lingual diameter	DVL	0.83
	Ata10, TD10/2, M-16, 341	P2	Vestibulo-lingual diameter	DVL	0.73
	Ata10, TD10/2, M-17, 668	P2	Vestibulo-lingual diameter	DVL	1
	Ata10, TD10/2, M-20, 22	P2	Vestibulo-lingual diameter	DVL	0.9
	Ata10, TD10/2, M-21, 102	P2	Vestibulo-lingual diameter	DVL	0.75
	Ata10, TD10/2, M-21, 152	P2	Vestibulo-lingual diameter	DVL	0.73
	Ata10, TD10/2, N-17, 390	P2	Vestibulo-lingual diameter	DVL	0.96
	Ata10, TD10/2, N-18, 296	P2	Vestibulo-lingual diameter	DVL	0.89
	Ata10, TD10/2, N-18, 373	P2	Vestibulo-lingual diameter	DVL	0.8
	Ata10, TD10/2, N-18, 436	P2	Vestibulo-lingual diameter	DVL	1.03
	Ata10, TD10/2, N-19, 205	P2	Vestibulo-lingual diameter	DVL	0.86
	Ata10, TD10/2, N-20, 296	P2	Vestibulo-lingual diameter	DVL	0.97
	Ata10, TD10/2, N-20, 411	P2	Vestibulo-lingual diameter	DVL	0.93
	Ata10, TD10/2, N-22, 6	P2	Vestibulo-lingual diameter	DVL	0.88
	Ata10, TD10/2, O-19, 102	P2	Vestibulo-lingual diameter	DVL	0.92
	Ata10, TD10/2, O-21, 16	P2	Vestibulo-lingual diameter	DVL	0.82
	Ata11, TD10/2, L-14, 195+445	P2	Vestibulo-lingual diameter	DVL	0.82
	Ata11, TD10/2, L-20, 38	P2	Vestibulo-lingual diameter	DVL	0.77
	Ata11, TD10/2, M-20, 3	P2	Vestibulo-lingual diameter	DVL	0.91
	Ata11, TD10/2, M-21, 66	P2	Vestibulo-lingual diameter	DVL	0.92
	Ata14, TD10-3, K-21, 126	P2	Vestibulo-lingual diameter	DVL	0.76
	Ata09, TD10/2, M-21, 673	P2	Mesio-distal diameter	DMD	1.22
	Ata09, TD10/2, N-21, 47	P2	Mesio-distal diameter	DMD	1.38
	Ata05, TD10/2, M-12, 61	P2	Mesio-distal diameter	DMD	1.28
	Ata06, TD10/2, M-16, 293	P2	Mesio-distal diameter	DMD	1.27
	Ata07, TD10/2, L-14, 70	P2	Mesio-distal diameter	DMD	1.33
	Ata07, TD10/2, M-16, 333	P2	Mesio-distal diameter	DMD	1.19
	Ata07, TD10/2, N-16, 193	P2	Mesio-distal diameter	DMD	1.18
	Ata07, TD10/2, N-16, 48	P2	Mesio-distal diameter	DMD	1.2
	Ata07, TD10/2, N-16, 603	P2	Mesio-distal diameter	DMD	1.28
	Ata07, TD10/2, N-17, 339	P2	Mesio-distal diameter	DMD	1.18
	Ata07, TD10/2, N-21, 450	P2	Mesio-distal diameter	DMD	0.94
	Ata08, TD10/2, K-17, 68	P2	Mesio-distal diameter	DMD	1.18
	Ata08, TD10/2, M-13, 232	P2	Mesio-distal diameter	DMD	1.13
	Ata08, TD10/2, M-13, 69	P2	Mesio-distal diameter	DMD	1.08
	Ata08, TD10/2, M-14, 234	P2	Mesio-distal diameter	DMD	1.27
	Ata08, TD10/2, M-14, 283	P2	Mesio-distal diameter	DMD	1.29
	Ata08, TD10/2, M-15, 134	P2	Mesio-distal diameter	DMD	1.12
	Ata08, TD10/2, M-16, 400	P2	Mesio-distal diameter	DMD	1.21
	Ata08, TD10/2, N-14, 161	P2	Mesio-distal diameter	DMD	1.17
	Ata08, TD10/2, N-17, 109	P2	Mesio-distal diameter	DMD	1.29
	Ata08, TD10/2, N-18, 415	P2	Mesio-distal diameter	DMD	1.29
	Ata08, TD10/2, N-18, 69	P2	Mesio-distal diameter	DMD	1.02
	Ata08, TD10/2, N-20, 136	P2	Mesio-distal diameter	DMD	1.1
	Ata08, TD10/2, N21, 274	P2	Mesio-distal diameter	DMD	1.31
	Ata08, TD10/2, N21, 451	P2	Mesio-distal diameter	DMD	1.28
	Ata08, TD10/2, N-21, 663	P2	Mesio-distal diameter	DMD	1.24
	Ata08, TD10/2, N-22, 172	P2	Mesio-distal diameter	DMD	1.27
	Ata08, TD10/2, N-22, 736	P2	Mesio-distal diameter	DMD	1.29
	Ata09, TD10/2, L-15, 175	P2	Mesio-distal diameter	DMD	1.26
	Ata09, TD10/2, L-15, 75	P2	Mesio-distal diameter	DMD	1.19
	Ata09, TD10/2, M-14, 328	P2	Mesio-distal diameter	DMD	1.47
	Ata09, TD10/2, M-14, 690	P2	Mesio-distal diameter	DMD	1.24
	Ata09, TD10/2, M-19, 366	P2	Mesio-distal diameter	DMD	1.29
	Ata09, TD10/2, M-19, 380	P2	Mesio-distal diameter	DMD	1.23
	Ata09, TD10/2, M-20, 448	P2	Mesio-distal diameter	DMD	1.19
	Ata09, TD10/2, M-21, 422	P2	Mesio-distal diameter	DMD	1.36
	Ata09, TD10/2, N-15, 297	P2	Mesio-distal diameter	DMD	1.28
	Ata09, TD10/2, N-17, 48	P2	Mesio-distal diameter	DMD	1.26
	Ata09, TD10/2, N-17, 495	P2	Mesio-distal diameter	DMD	1.38
	Ata09, TD10/2, N-17, 504	P2	Mesio-distal diameter	DMD	1.23
	Ata09, TD10/2, N-19, 379	P2	Mesio-distal diameter	DMD	1.29
	Ata09, TD10/2, N-19, 532	P2	Mesio-distal diameter	DMD	1.27
	Ata09, TD10/2, N-19, 568	P2	Mesio-distal diameter	DMD	1.25
	Ata09, TD10/2, N-20, 121	P2	Mesio-distal diameter	DMD	1.08
	Ata09, TD10/2, N-20, 128	P2	Mesio-distal diameter	DMD	1.18
	Ata09, TD10/2, N-20, 33	P2	Mesio-distal diameter	DMD	1.29
	Ata09, TD10/2, N-20, 381	P2	Mesio-distal diameter	DMD	1.18
	Ata09, TD10/2, N-20, 875	P2	Mesio-distal diameter	DMD	1.13
	Ata09, TD10/2, N-21, 378	P2	Mesio-distal diameter	DMD	1.23
	Ata10, TD10/2, L-13, 142	P2	Mesio-distal diameter	DMD	1.24
	Ata10, TD10/2, L-17, 388	P2	Mesio-distal diameter	DMD	1.27
	Ata10, TD10/2, L-21, 61	P2	Mesio-distal diameter	DMD	1.19
	Ata10, TD10/2, M-14, 97	P2	Mesio-distal diameter	DMD	1.08
	Ata10, TD10/2, M-15, 448	P2	Mesio-distal diameter	DMD	1.07
	Ata10, TD10/2, M-15, 760	P2	Mesio-distal diameter	DMD	1.14
	Ata10, TD10/2, M-16, 341	P2	Mesio-distal diameter	DMD	1.12
	Ata10, TD10/2, M-17, 668	P2	Mesio-distal diameter	DMD	1.45
	Ata10, TD10/2, M-20, 22	P2	Mesio-distal diameter	DMD	1.15
	Ata10, TD10/2, M-21, 102	P2	Mesio-distal diameter	DMD	1.09
	Ata10, TD10/2, M-21, 152	P2	Mesio-distal diameter	DMD	1.07
	Ata10, TD10/2, N-17, 390	P2	Mesio-distal diameter	DMD	1.3
	Ata10, TD10/2, N-18, 296	P2	Mesio-distal diameter	DMD	1.27
	Ata10, TD10/2, N-18, 373	P2	Mesio-distal diameter	DMD	1.15
	Ata10, TD10/2, N-18, 436	P2	Mesio-distal diameter	DMD	1.44
	Ata10, TD10/2, N-19, 205	P2	Mesio-distal diameter	DMD	1.22
	Ata10, TD10/2, N-20, 296	P2	Mesio-distal diameter	DMD	1.32
	Ata10, TD10/2, N-20, 411	P2	Mesio-distal diameter	DMD	1.09
	Ata10, TD10/2, N-22, 6	P2	Mesio-distal diameter	DMD	1.59
	Ata10, TD10/2, O-19, 102	P2	Mesio-distal diameter	DMD	1.13
	Ata10, TD10/2, O-21, 16	P2	Mesio-distal diameter	DMD	1.27
	Ata11, TD10/2, L-14, 195+445	P2	Mesio-distal diameter	DMD	1.21
	Ata11, TD10/2, L-20, 38	P2	Mesio-distal diameter	DMD	0.95
	Ata11, TD10/2, M-18, 23	P2	Mesio-distal diameter	DMD	1.16
	Ata11, TD10/2, M-20, 3	P2	Mesio-distal diameter	DMD	1.28
	Ata11, TD10/2, M-21, 66	P2	Mesio-distal diameter	DMD	1.35
	Ata14, TD10-3, K-21, 126	P2	Mesio-distal diameter	DMD	0.98
